# Supplementary material for: The FGFR4 Homolog KIN-9 Regulates Lifespan and Stress Responses in Caenorhabditis elegans
Source: Front Aging. 2022 May 20;3:866861. doi: 10.3389/fragi.2022.866861 (PMC9261393; doi:10.3389/fragi.2022.866861)
Supplement: Supplementary file 1 [file Table2.XLSX]

## Sheet: PicTar
wormbase ID	gene symbol
R01E6.3a/b	cah-4
F08F1.1a/b	kin-9
K05C4.1	pbs-5
C05D2.10a/b	N/A
C26D10.2b	hel-1
T09A12.5	N/A
F46F11.9a/b	N/A
Y32F6A.4	N/A
B0513.1	gei-5
T27A3.1a/c	N/A
T10C6.8	N/A
F26A3.4	N/A
C25D7.7	rap-2
Y17G7B.6	N/A
C54G4.1	N/A
M153.1	N/A
T19A5.2b	gck-1
F27D9.1c	unc-18

## Sheet: PITA
PITA
			cah-4
			Gene	microRNA	Position	Seed	dGduplex	dGopen	ddG
			Seq1	cel-miR-246	140	08:01:00	-15.8	-4.41	-11.38
			Seq1	cel-miR-246	71	08:01:00	-11.01	-4.7	-6.3
			Predicted Targets
			Gene	microRNA	Sites	Score
			Seq1	cel-miR-246	2	-11.38
			pbs-5
			Gene	microRNA	Position	Seed	dGduplex	dGopen	ddG
			Seq1	cel-miR-246	38	08:01:00	-17.26	-4.91	-12.34
			Predicted Targets
			Gene	microRNA	Sites	Score
			Seq1	cel-miR-246	1	-12.34
			kin-9
			Gene	microRNA	Position	Seed	dGduplex	dGopen	ddG
			Seq1	cel-miR-246	43	08:00:00	-13.3	-5.02	-8.27
			Predicted Targets
			Gene	microRNA	Sites	Score
			Seq1	cel-miR-246	1	-8.27

## Sheet: STarMirDB
			Seed site
		cah-4	7mer-m8	3
		kin-9	7mer-m8	1
		pbs-5	7mer-m8	1
