# Supplementary material for: The FGFR4 Homolog KIN-9 Regulates Lifespan and Stress Responses in Caenorhabditis elegans
Source: Front Aging. 2022 May 20;3:866861. doi: 10.3389/fragi.2022.866861 (PMC9261393; doi:10.3389/fragi.2022.866861)
Supplement: Supplementary file 12 [file Table1.XLSX]

## Sheet: qPCR
			qPCR primers
				Gene	Direction	Primer #	Sequence
				kin-9 all isoforms	Forward	GL1419	GCTGCCCGTAACGTCTTAGT
					Reverse	GL1420	CTCCTCGGGCAGTGTACAAA
				pmp-3	Forward	GL747	CTTAGAGTCAAGGGTCGCAGTGGAG
					Reverse	GL748	ACTGTATCGGCACCAAGGAAACTGG
				kin-9 isoform c	Forward	GL1341	CCACGTCATTTGCCAACAACA
					Reverse	GL1342	GCAACTGCATTTACGCCTCC
				hsf-1	Forward	GL1631	ATGCAGCCAGGATTGTCGAA
					Reverse	GL1632	GCACGTTTTGAGTTGGGTCC
				atfs-1	Forward	GL1633	CGAGCCGAGAAGAAGGGAAG
					Reverse	GL1634	GCGCCCATTTTACGAAGCTC
				xbp-1	Forward	GL1446	CGCAGCCCAAAATGCTAGAG
					Reverse	GL1447	AGATCGCGCATCACATCCTC
				atf-6	Forward	GL1452	TTGTTCAGCCCTTGATGCCA
					Reverse	GL1453	AGCGGACCACTTTTTGGTTG
				ire-1	Forward	GL1448	TGGCTTCCGGAATGATCACG
					Reverse	GL1449	TCCAAAGCTCTCAAACGTCCA
				pek-1	Forward	GL1450	AACGCATTGCCAGAGCTTTC
					Reverse	GL1451	TGAAGCACCAATCGCAAGGT
				hsp-4	Forward	GL1643	AAGCTTCTGAGGAGCCATCG
					Reverse	GL1644	GGGGTTGGGTTGGGAAAGAA
				hsp-6	Forward	GL1645	AACCATTGAGCCATGCCGTA
					Reverse	GL1646	CTTGAACAGTGGCTTGCACC

## Sheet: PCR
				Gene	Direction	Primer #	Sequence
				kin-9(tm3973)	Forward	GL1417	CTAGTACAATTCCTGGGGTC
					Reverse	GL1418	CCAATCCATTGCTAATCTGC
				pGLC160 (kin-9bc::GFP::kin-9 UTR)	Forward	GL1497	AAGGAATTCCAATGCGATAATGTGTAACACTATG
					Reverse	GL1498	AAGACTAGTCGACCGTCAATATATGAAACTAATT
				pGLC158 (kin-9abc::GFP)	Forward	GL1431	AGGTCGACTCAAGCTGTTCAAACACGAC
					Reverse	GL1432	AGGGTACCTCTGCATTTACGCCTCCTTCAC
				pGLC144 (kin-9bc::GFP)	Forward	GL1350	TAAGGCATGCTCAAGCTGTTCAAACACGAC
					Reverse	GL1352	TAAGGTCGACCTTCGTGAGAGTCGTCAACG
				pGLC146 (hsp-16.2::kin-9)	Forward	GL1353	TAAGGGTACCAGCCAATGCTCATCCAGTACC
					Reverse	GL1354	TAAGGAGCTCCATGTTGTGCGGACCCGTT
							Bolded letters show restriction enzyme cut sites
